# Supplementary material for: Development of Nonlaboratory-Based Risk Prediction Models for Cardiovascular Diseases Using Conventional and Machine Learning Approaches
Source: Int J Environ Res Public Health. 2021 Nov 29;18(23):12586. doi: 10.3390/ijerph182312586 (PMC8657087; doi:10.3390/ijerph182312586)
Supplement: Supplementary file 1 [file ijerph-18-12586-s001.zip]

Archive with 1 entries (1 files):
- ijerph-1393227-supplementary.pdf
